# Supplementary material for: Photoluminescent Polymer Aerogels with R, G and B Emission
Source: Int J Mol Sci. 2022 Dec 15;23(24):16004. doi: 10.3390/ijms232416004 (PMC9785137; doi:10.3390/ijms232416004)
Supplement: Supplementary file 1 [file ijms-23-16004-s001.zip]

Archive with 1 entries (1 files):
- ijms-2059336-supplementary.pdf
